# Supplementary material for: Pre- and Intraoperative Visualization of GRPR-Expressing Solid Tumors: Preclinical Profiling of Novel Dual-Modality Probes for Nuclear and Fluorescence Imaging
Source: Cancers (Basel). 2023 Apr 5;15(7):2161. doi: 10.3390/cancers15072161 (PMC10093582; doi:10.3390/cancers15072161)
Supplement: Supplementary file 1 [file cancers-15-02161-s001.zip]

Archive with 1 entries (1 files):
- cancers-2213544-supplementary.pdf
